# Supplementary material for: Multi-omics and network pharmacology identify IGFBP1 as an m6A-Epigenetic target of pueraria in NSCLC therapy
Source: PLoS Comput Biol. 2026 Mar 12;22(3):e1014050. doi: 10.1371/journal.pcbi.1014050 (PMC12981440; doi:10.1371/journal.pcbi.1014050)
Supplement: S1 Table — (XLSX) [file pcbi.1014050.s017.xlsx]

## Sheet: Sheet1
Primer	Sequence (5'->3')
Homo-S100A10-F	TCGCTGGGGATAAAGGCTAC
Homo-S100A10-R	AAGAAGCTCTGGAAGCCCAC
Homo-IGFBP1-F	GCACGGAGATAACTGAGGAGG
Homo-IGFBP1-R	CTGATGGCGTCCCAAAGGAT
Homo-SLC52A1-F:	TTGCTGTTGCCATCACTACC
Homo-SLC52A1-R:	CAAAGCCTCTTCTTCCTCCTTC
Homo-SCPEP1-F	GTGGGCACTGGGTTCAGTTA
Homo-SCPEP1-R	AGCTCTAGACCAATGCCAGC
Homo-COL4A3-F	CCTGCCTGGAAGAATTCCGA
Homo-COL4A3-R	TCCCCAGCTTTCACAGTTGA
Homo-GSTM2-F	TGCGGGGAATCAGAAAAGGA
Homo-GSTM2-R	GCTGCATACGGCTGTCCATAA
Homo-STRAP-F	TGCTACGCCAGGGAGATACA
Homo-STRAP-R	CCTGAGACAGCATCCCACAC
Homo-PCDH7-F	CCTACTCGCTGGACTCCTCT
Homo-PCDH7-R	GTCCAGCACGGTATTGACCA
Homo-PAK2-F	TTGATGGTGCTGCCAAGTCT
Homo-PAK2-R	CCAGAAGCCCCTTGTCCAAT
Homo-CYP4B1-F	TGAGCACCAGCATCGTTGT
Homo-CYP4B1-R	CCCAGATCATCCCACTGGAAG
Homo-MTUS1-F	GCAATCTCAAGGCAGCTTTCC
Homo-MTUS1-R	GAGCCCGAATTCCTTGGTGA
Homo-ESPL1-F	TGCTGTTTGGCTGTAGCAGT
Homo-ESPL1-R	TCCGTGTAGCGGTCAATGTC
Homo-TTK-F	TGCTGATACTACAGATAACTCGGG
Homo-TTK-R	AGCATCACTTAGCGGAACACT
Homo-COL4A4-F	GCAGGGAACTTGCCACTTTT
Homo-COL4A4-R	GGCTGATTTTCTGGCGTTGG
Homo-CCR7-F	GGCTCAAGACCATGACCGAT
Homo-CCR7-R	AAAGTGGACACCGAAGACCC
Homo-SKA1-F	CCCGTAAAGAAGCCTCCCAA
Homo-SKA1-R	GCGGGATTTCATGTACGAAGG8
Homo-CCR7-F	GGCTCAAGACCATGACCGAT
Homo-CCR7-R	AAAGTGGACACCGAAGACCC
Homo-NPC2-F	GCGGTTCTGTGGATGGAGTT
Homo-NPC2-R	CGGCCTTGCTGCTTTTAGAC
Homo-KREMEN2-F	GCGCACAACTTCTGCCGTAAC
Homo-KREMEN2-R	GTGCCCCTGAGTCCACAAAGC
homo GAPDH- F	GCACCGTCAAGGCTGAGAAC
homo GAPDH- R	TGGTGAAGACGCCAGTGGA
