# Supplementary material for: Multi-omics and network pharmacology identify IGFBP1 as an m6A-Epigenetic target of pueraria in NSCLC therapy
Source: PLoS Comput Biol. 2026 Mar 12;22(3):e1014050. doi: 10.1371/journal.pcbi.1014050 (PMC12981440; doi:10.1371/journal.pcbi.1014050)
Supplement: S2 Table — (XLSX) [file pcbi.1014050.s018.xlsx]

## Sheet: Sheet1
id	logFC	AveExpr	P.Value	adj.P.Val
KEGG_CYTOKINE_CYTOKINE_RECEPTOR_INTERACTION	-0.177092	0.0384125380946829	7.25552107689671e-32	1.3277603570721e-29
KEGG_LEUKOCYTE_TRANSENDOTHELIAL_MIGRATION	-0.146484	0.0365240320141915	2.44922833898061e-30	2.24104393016726e-28
KEGG_VIRAL_MYOCARDITIS	-0.17423	0.0454620716498376	1.49585332758613e-28	9.12470529827539e-27
KEGG_LYSINE_DEGRADATION	0.136755838626464	-0.0417095	8.29167497480467e-28	3.79344130097314e-26
KEGG_NATURAL_KILLER_CELL_MEDIATED_CYTOTOXICITY	-0.149263	0.0360609813231081	2.24613607234412e-26	8.22085802477948e-25
KEGG_TYPE_I_DIABETES_MELLITUS	-0.227075	0.0596580539314873	1.25358747603758e-25	3.82344180191461e-24
KEGG_LEISHMANIA_INFECTION	-0.183201	0.0416926222586687	3.54046606346349e-25	9.25578985162597e-24
KEGG_ALLOGRAFT_REJECTION	-0.256352	0.0717540588938759	1.77789118908442e-24	4.06692609503062e-23
KEGG_GRAFT_VERSUS_HOST_DISEASE	-0.25033	0.0601804058876139	4.42649931620476e-24	9.00054860961635e-23
KEGG_ANTIGEN_PROCESSING_AND_PRESENTATION	-0.170274	0.0504205231139417	1.37780821622114e-23	2.52138903568469e-22
KEGG_INTESTINAL_IMMUNE_NETWORK_FOR_IGA_PRODUCTION	-0.219515	0.0528540768250352	1.6710683316325e-23	2.78005004262498e-22
KEGG_HEMATOPOIETIC_CELL_LINEAGE	-0.181422	0.042885147362824	9.34280368773769e-23	1.42477756238e-21
KEGG_NICOTINATE_AND_NICOTINAMIDE_METABOLISM	-0.137133	0.0268632266656009	1.01951962636069e-22	1.43516993556929e-21
KEGG_COMPLEMENT_AND_COAGULATION_CASCADES	-0.169087	0.0564578059705256	2.17717108645125e-22	2.84587363443271e-21
KEGG_TOLL_LIKE_RECEPTOR_SIGNALING_PATHWAY	-0.119216	0.0233722268969823	4.4062986820019e-22	5.13585879116043e-21
KEGG_AUTOIMMUNE_THYROID_DISEASE	-0.202282	0.0619795990019288	4.49036834199819e-22	5.13585879116043e-21
KEGG_PATHOGENIC_ESCHERICHIA_COLI_INFECTION	-0.117341	-0.000738878	8.42839647827e-22	9.07292091484359e-21
KEGG_CELL_ADHESION_MOLECULES_CAMS	-0.154609	0.0397342827267887	9.38796048324978e-22	9.54442649130394e-21
KEGG_ASTHMA	-0.214009	0.0657056728468274	1.36724947001156e-21	1.3168771211164e-20
KEGG_NOD_LIKE_RECEPTOR_SIGNALING_PATHWAY	-0.135229	0.0163586715001365	4.16328920064519e-21	3.80940961859035e-20
KEGG_JAK_STAT_SIGNALING_PATHWAY	-0.112524	0.0412542472223761	8.7801148093446e-21	7.65124290528601e-20
KEGG_SNARE_INTERACTIONS_IN_VESICULAR_TRANSPORT	-0.118635	0.0381785403621331	1.25602931316125e-20	1.04478801958413e-19
KEGG_SYSTEMIC_LUPUS_ERYTHEMATOSUS	-0.173065	0.0517053473932003	4.88408980375213e-20	3.88603666994191e-19
KEGG_ECM_RECEPTOR_INTERACTION	-0.145454	-0.00242586	2.30270982073462e-19	1.75581623831015e-18
KEGG_CHEMOKINE_SIGNALING_PATHWAY	-0.114292	0.0240749957298422	5.36141633051802e-19	3.92455675393919e-18
KEGG_FOCAL_ADHESION	-0.112992	0.00727600012020375	7.55170191117975e-19	5.31523634517652e-18
KEGG_HYPERTROPHIC_CARDIOMYOPATHY_HCM	-0.10042	0.0169708425280538	2.25593725115791e-17	1.52902413689592e-16
KEGG_RNA_POLYMERASE	0.162619286973505	-0.0587851	4.94610045568876e-17	3.2326299406823e-16
KEGG_SPLICEOSOME	0.149662749778383	-0.0343523	1.29094900468715e-16	8.14633337440513e-16
KEGG_BASAL_TRANSCRIPTION_FACTORS	0.134207942200336	-0.037757	5.4519068990257e-16	3.32566320840568e-15
KEGG_AMINOACYL_TRNA_BIOSYNTHESIS	0.160350457162942	-0.0255211	2.42943105632539e-15	1.43414801066951e-14
KEGG_VALINE_LEUCINE_AND_ISOLEUCINE_DEGRADATION	0.127495498052177	-0.00257886	4.89101703804983e-15	2.79705036863475e-14
KEGG_RNA_DEGRADATION	0.123439227709717	-0.0296615	1.88805913226249e-14	9.87185203440101e-14
KEGG_BUTANOATE_METABOLISM	0.101818832718973	-0.00499059	3.57233503549307e-13	1.67624951665444e-12
KEGG_PRIMARY_IMMUNODEFICIENCY	-0.158715	0.0298276614986751	1.23089374426968e-12	5.63133888003377e-12
KEGG_O_GLYCAN_BIOSYNTHESIS	-0.109622	0.0203906810855833	1.62084308364803e-11	7.06224486446643e-11
KEGG_SULFUR_METABOLISM	-0.123328	0.0414856051074967	3.5744041019243e-11	1.52119988523755e-10
KEGG_RENIN_ANGIOTENSIN_SYSTEM	-0.114527	0.0295163818116781	5.35227418841016e-11	2.22605949199786e-10
KEGG_GLYCOSYLPHOSPHATIDYLINOSITOL_GPI_ANCHOR_BIOSYNTHESIS	0.108572260469029	-0.0242041	6.11542650750642e-11	2.48694011305261e-10
KEGG_CITRATE_CYCLE_TCA_CYCLE	0.108670327767958	-0.0358861	1.6301735032848e-09	5.84944610002194e-09
KEGG_GLYCOSAMINOGLYCAN_BIOSYNTHESIS_CHONDROITIN_SULFATE	-0.102113	-0.0209557	2.43971126420528e-09	8.5859069490301e-09
KEGG_NUCLEOTIDE_EXCISION_REPAIR	0.100363953590702	-0.0366356	4.24726505997067e-09	1.46650850183893e-08
KEGG_TERPENOID_BACKBONE_BIOSYNTHESIS	0.106170649456426	-0.0290089	9.30262333763278e-08	2.70219058855047e-07
KEGG_DNA_REPLICATION	0.107167135829297	-0.0664635	1.85740574297692e-05	4.04649108291401e-05
