# Supplementary material for: Multi-omics and network pharmacology identify IGFBP1 as an m6A-Epigenetic target of pueraria in NSCLC therapy
Source: PLoS Comput Biol. 2026 Mar 12;22(3):e1014050. doi: 10.1371/journal.pcbi.1014050 (PMC12981440; doi:10.1371/journal.pcbi.1014050)
Supplement: S3 Table — (XLSX) [file pcbi.1014050.s019.xlsx]

## Sheet: Sheet1
id	logFC	AveExpr	P.Value	adj.P.Val
KEGG_BASAL_CELL_CARCINOMA	0.225976959187979	0.002850068706074	1.09991416648105e-67	2.01284292466033e-65
KEGG_HEDGEHOG_SIGNALING_PATHWAY	0.188853395277039	0.00670177691673165	8.81759685688467e-53	5.60823830189205e-51
KEGG_SNARE_INTERACTIONS_IN_VESICULAR_TRANSPORT	-0.197535	0.00571623051162733	9.19383328179024e-53	5.60823830189205e-51
KEGG_MELANOGENESIS	0.122488022983702	0.00863973277170144	3.59970942168955e-42	1.64686706042297e-40
KEGG_ALLOGRAFT_REJECTION	-0.309542	0.0496036962779765	3.91466396196664e-34	1.43276701007979e-32
KEGG_TYPE_I_DIABETES_MELLITUS	-0.254056	0.0482757446658667	3.86981806983526e-31	1.18029451129976e-29
KEGG_ANTIGEN_PROCESSING_AND_PRESENTATION	-0.202652	0.0369154917439177	8.36919864741285e-31	2.18794764639507e-29
KEGG_ASTHMA	-0.254675	0.0487435143473127	9.16858971583317e-30	2.09731489749684e-28
KEGG_COMPLEMENT_AND_COAGULATION_CASCADES	-0.187319	0.0487427350409274	4.18946874996533e-29	8.51858645826283e-28
KEGG_JAK_STAT_SIGNALING_PATHWAY	-0.132548	0.0328912819979169	8.10334521184563e-29	1.48291217376775e-27
KEGG_GLYCOLYSIS_GLUCONEOGENESIS	0.139481022048393	0.0125918511031757	1.30573703907658e-28	2.17227161955467e-27
KEGG_VIRAL_MYOCARDITIS	-0.174495	0.0450908219843721	1.40377900860581e-27	1.97608891211433e-26
KEGG_GRAFT_VERSUS_HOST_DISEASE	-0.266358	0.0532448314378473	1.72313603625441e-26	2.2523849616754e-25
KEGG_INTESTINAL_IMMUNE_NETWORK_FOR_IGA_PRODUCTION	-0.229452	0.0484571713655447	1.99610820963071e-26	2.43525201574947e-25
KEGG_NATURAL_KILLER_CELL_MEDIATED_CYTOTOXICITY	-0.148027	0.0363416466538297	5.51132549162717e-26	6.30357853104857e-25
KEGG_LEUKOCYTE_TRANSENDOTHELIAL_MIGRATION	-0.137781	0.0398642817230647	6.08121564028529e-26	6.54624977748357e-25
KEGG_LYSINE_DEGRADATION	0.130299079694751	-0.0441451	6.9569021510491e-26	7.07285052023325e-25
KEGG_GLYCOSAMINOGLYCAN_BIOSYNTHESIS_HEPARAN_SULFATE	0.144175793726093	0.0220276233656804	3.42744404049865e-25	3.30116978637501e-24
KEGG_APOPTOSIS	-0.103998	0.016552134927624	6.74147398536126e-25	6.16844869660555e-24
KEGG_AUTOIMMUNE_THYROID_DISEASE	-0.219517	0.0546224520816363	1.15288466969751e-24	1.0046566407364e-23
KEGG_GLUTATHIONE_METABOLISM	0.16212234927087	-0.00304638	3.67075998232318e-24	3.05340489438701e-23
KEGG_LEISHMANIA_INFECTION	-0.178152	0.0434821013369024	4.3962223142572e-24	3.49786384134377e-23
KEGG_NICOTINATE_AND_NICOTINAMIDE_METABOLISM	-0.138673	0.0260263210628035	1.8484437477391e-23	1.40943835765107e-22
KEGG_SULFUR_METABOLISM	-0.185272	0.0159540492618185	2.2854831571635e-23	1.67297367104368e-22
KEGG_RIG_I_LIKE_RECEPTOR_SIGNALING_PATHWAY	-0.102236	0.0176818629643503	2.66241923987575e-23	1.87393354191255e-22
KEGG_RNA_POLYMERASE	0.191045294690957	-0.0469088	4.74040209765283e-23	3.21293919952025e-22
KEGG_CYTOKINE_CYTOKINE_RECEPTOR_INTERACTION	-0.148329	0.049914115856963	7.08480519661418e-23	4.63042625350141e-22
KEGG_CELL_CYCLE	0.168286101566552	-0.0198536	2.15051924822063e-22	1.31181674141458e-21
KEGG_SYSTEMIC_LUPUS_ERYTHEMATOSUS	-0.184751	0.0466628359884389	6.71864576503646e-22	3.96616830645701e-21
KEGG_HEMATOPOIETIC_CELL_LINEAGE	-0.171986	0.0464726548948977	1.21872740902253e-21	6.9695973703476e-21
KEGG_DNA_REPLICATION	0.21644942313811	-0.021587	2.50813879848538e-19	1.34996882389066e-18
KEGG_FRUCTOSE_AND_MANNOSE_METABOLISM	0.113573719860362	-0.000988845	7.27433764303481e-19	3.80343939621535e-18
KEGG_CELL_ADHESION_MOLECULES_CAMS	-0.141436	0.0448913370351458	1.0030323512634e-17	5.09874778558895e-17
KEGG_PRIMARY_BILE_ACID_BIOSYNTHESIS	-0.149446	0.00615390390548155	1.47554324661992e-17	7.29795713868773e-17
KEGG_ALZHEIMERS_DISEASE	0.103370922136537	-0.0104384	4.84921529846236e-17	2.33527999899635e-16
KEGG_LYSOSOME	-0.122297	0.0177408088742741	3.31308638861751e-16	1.4435590693262e-15
KEGG_CHEMOKINE_SIGNALING_PATHWAY	-0.100187	0.0296742527683009	1.08157657233786e-15	4.60298866832158e-15
KEGG_HUNTINGTONS_DISEASE	0.10951026556631	-0.026646	4.71752428727263e-15	1.96206123766112e-14
KEGG_PARKINSONS_DISEASE	0.143727303526661	-0.0227848	1.00839729951097e-14	4.01166751761972e-14
KEGG_BASAL_TRANSCRIPTION_FACTORS	0.123360580355129	-0.041993	1.13938500667702e-14	4.43632885578498e-14
KEGG_PANTOTHENATE_AND_COA_BIOSYNTHESIS	-0.101591	0.0118037035488613	1.50227358781259e-13	5.61053197081028e-13
KEGG_PENTOSE_PHOSPHATE_PATHWAY	0.118518615195946	0.010506377849561	2.16505917393129e-13	7.61934286210436e-13
KEGG_STEROID_BIOSYNTHESIS	0.139720946741625	-0.00562828	2.67490554991508e-13	9.23599463461245e-13
KEGG_HISTIDINE_METABOLISM	-0.1002	-0.013839	2.9419782343732e-12	9.445298541935e-12
KEGG_BASE_EXCISION_REPAIR	0.124575903814927	-0.0285501	6.11275153599692e-12	1.89598903574142e-11
KEGG_GLYCOSAMINOGLYCAN_BIOSYNTHESIS_KERATAN_SULFATE	0.114885263272405	0.0362880200559175	8.13319120730718e-12	2.48062331822869e-11
KEGG_PRIMARY_IMMUNODEFICIENCY	-0.150804	0.0328250219739552	9.87769671157174e-12	2.96330901347152e-11
KEGG_METABOLISM_OF_XENOBIOTICS_BY_CYTOCHROME_P450	0.114432553271722	0.0145282244481483	1.75885867860251e-11	5.10906568546443e-11
KEGG_HOMOLOGOUS_RECOMBINATION	0.134073064106089	-0.0295094	1.90935233143521e-11	5.45955432269756e-11
KEGG_O_GLYCAN_BIOSYNTHESIS	-0.106856	0.0213571498603072	2.95173109572447e-11	8.31025831565505e-11
KEGG_MISMATCH_REPAIR	0.140652719131453	-0.0303425	4.8838118505185e-11	1.35414783128013e-10
KEGG_OTHER_GLYCAN_DEGRADATION	-0.127473	0.00412871833851397	7.87660311799662e-11	2.15137070237818e-10
KEGG_RENIN_ANGIOTENSIN_SYSTEM	-0.107401	0.0322594308101413	1.38962482087756e-10	3.73972562089108e-10
KEGG_SPLICEOSOME	0.11192393203265	-0.0495681	2.42687910958149e-10	6.34455538647733e-10
KEGG_NUCLEOTIDE_EXCISION_REPAIR	0.106358746777743	-0.0340313	5.77491664511105e-10	1.44768458363743e-09
KEGG_CITRATE_CYCLE_TCA_CYCLE	0.115019156707205	-0.0331245	5.99924296800516e-10	1.48359657181749e-09
KEGG_OXIDATIVE_PHOSPHORYLATION	0.103160416394022	-0.0257041	2.30666933943479e-08	5.02524391805437e-08
KEGG_PROTEASOME	0.110713029437549	-0.0100593	5.95716936109573e-07	1.2112911034228e-06
