# Supplementary material for: Multi-omics and network pharmacology identify IGFBP1 as an m6A-Epigenetic target of pueraria in NSCLC therapy
Source: PLoS Comput Biol. 2026 Mar 12;22(3):e1014050. doi: 10.1371/journal.pcbi.1014050 (PMC12981440; doi:10.1371/journal.pcbi.1014050)
Supplement: S4 Table — (XLSX) [file pcbi.1014050.s020.xlsx]

## Sheet: Sheet1
id	logFC	AveExpr	P.Value	adj.P.Val
KEGG_BASAL_CELL_CARCINOMA	0.147633640200797	0.0627780864645748	7.26509556077724e-27	1.32951248762224e-24
KEGG_GLYCOLYSIS_GLUCONEOGENESIS	0.132872984913752	0.0287725964976664	5.90374245407183e-23	5.40192434547573e-21
KEGG_HEDGEHOG_SIGNALING_PATHWAY	0.122966871611817	0.0569908907624819	1.18188102012248e-21	7.20947422274714e-20
KEGG_GLYCOSAMINOGLYCAN_BIOSYNTHESIS_KERATAN_SULFATE	0.177640796560624	0.0156227771994885	1.45844882869388e-20	6.67240339127452e-19
KEGG_GLYCOSAMINOGLYCAN_BIOSYNTHESIS_HEPARAN_SULFATE	0.137416956380073	0.0387172965516188	2.56196911346339e-20	9.37680695527602e-19
KEGG_BLADDER_CANCER	0.10310656052067	-2.53e-05	1.32631406797463e-19	4.04525790732261e-18
KEGG_GLYCOSAMINOGLYCAN_BIOSYNTHESIS_CHONDROITIN_SULFATE	0.164256351302762	0.000943082054254964	4.15321553310187e-18	9.50048053197054e-17
KEGG_STARCH_AND_SUCROSE_METABOLISM	0.108827457247986	0.0149903916276588	1.82206177456018e-17	3.33437304744513e-16
KEGG_GALACTOSE_METABOLISM	0.121763370966567	-0.00139033	2.11966947444361e-17	3.52635921657437e-16
KEGG_GLUTATHIONE_METABOLISM	0.132617012999972	0.0266391750573451	5.37820014819712e-14	7.03007590800052e-13
KEGG_VALINE_LEUCINE_AND_ISOLEUCINE_DEGRADATION	-0.127145	0.00917095876640284	1.64796470919004e-13	1.88485963613611e-12
KEGG_SELENOAMINO_ACID_METABOLISM	-0.106376	-0.00973355	2.38502007315943e-13	2.56740396110691e-12
KEGG_PENTOSE_PHOSPHATE_PATHWAY	0.12567790678021	0.0178881726426588	2.64870297277571e-13	2.69284802232198e-12
KEGG_FRUCTOSE_AND_MANNOSE_METABOLISM	0.100113287246869	0.0162137545748116	7.58252477725644e-13	7.30316860125225e-12
KEGG_FATTY_ACID_METABOLISM	-0.122854	-0.00407189	1.12379761692276e-12	1.02827481948433e-11
KEGG_ECM_RECEPTOR_INTERACTION	0.125120338171766	-0.0258288	3.62188628732372e-11	3.01275086627382e-10
KEGG_GLYCOSPHINGOLIPID_BIOSYNTHESIS_GLOBO_SERIES	0.111690175300884	0.0139070898002907	7.4476084007243e-11	5.67880140555228e-10
KEGG_NON_HOMOLOGOUS_END_JOINING	-0.126086	-0.0189463	4.33017871292664e-10	2.83008108737706e-09
KEGG_PROPANOATE_METABOLISM	-0.108596	-0.00469313	1.58627799260899e-09	9.15698799584099e-09
KEGG_HISTIDINE_METABOLISM	-0.103033	-0.021685	1.60122194462793e-09	9.15698799584099e-09
KEGG_DNA_REPLICATION	0.109282287308814	0.0518276322170554	0.000124644387275391	0.000386608862227061
